# Supplementary material for: Validation of the quantitative point-of-care CareStart biosensor for assessment of G6PD activity in venous blood
Source: PLoS One. 2018 May 8;13(5):e0196716. doi: 10.1371/journal.pone.0196716 (PMC5940185; doi:10.1371/journal.pone.0196716)
Supplement: S1 Table — (XLSX) [file pone.0196716.s001.xlsx]

## Sheet: Supplementary_data
Study_code	Sex	CareStart_G6PD_rep1	CareStart_G6PD_rep2	CareStart_Hb_rep1	CareStart_Hb_rep2	Spectro_G6PD_mean	CBC_Hb
1	Female	5.6	6.4	12.3	12.1	4.61	13.5
2	Male	9.4	11.6	12.1	11.9	7.91	13.2
3	Male	4	3.9	13.1	12.7	1.98	13.1
4	Female	4.9	6.6	11.2	11.4	6.9	11.6
5	Female	6	7.8	11.8	11.7	8.13	11.8
6	Female	3.7	3.9	12	11.8	3.33	12
7	Female	6.3	6.8	12.3	12.7	5.36	13.1
8	Female	6.3	7.6	12	12	7.23	12.2
9	Female	2.9	3.5	12.6	12.7	1.84	12.8
10	Female	5.9	7.1	11.1	10.9	6.92	11.6
11	Female	5.7	4.7	12.9	13	6.4	13.4
12	Male	3.7	3.5	14.8	14.4	1.18	15.7
13	Female	6.8	6.5	11.8	11.8	6.06	12.1
14	Female	5.7	5.6	11.8	11.6	4.93	12.7
15	Female	4.4	3.5	13	12.8	2.06	13.8
16	Male	3.6	2.9	14.3	14	0.98	15.1
17	Female	7.6	8.2	15.7	15.7	9.4	16.6
18	Female	5.4	5.6	13.4	13.2	5.92	13.3
19	Female	4.8	5.6	11.5	11.3	5.58	11.3
20	Female	4.4	4.1	13.3	13.4	4.03	13.5
21	Female	2.7	4.8	12.1	11.8	1.6	13.1
22	Female	8.6	8.2	13.2	13	9.2	13.3
23	Female	5.5	6.3	11.8	11.5	4.77	11.7
24	Female	3	3.2	12.8	13	1.66	13.7
25	Female	4.9	6.5	12.8	12.9	6.31	14.1
26	Female	3.7	3	12.1	12.5	1.23	13.5
27	Male	3.5	3.9	13.5	13.7	1.7	15
28	Female	4	3.4	13.3	13.4	2.22	14.4
29	Female	6.7	6.3	11.9	12	5.4	13.6
30	Female	7.4	6.6	13.1	13.1	8.2	13.5
31	Female	6	5.8	12.9	13	5.71	13.1
32	Female	7.1	6.6	14	13.9	8.7	14.6
33	Female	6.6	5.5	12.6	12.3	5.25	12.6
34	Female	6	5	11.9	12.1	5.4	12.4
35	Female	6.4	6.7	12.2	12.3	7.66	12.4
36	Female	7.1	7.4	11	10.7	7.87	11.6
37	Female	7.5	8.1	12.2	12.1	7.91	13.2
38	Male	3.9	3.9	13.2	13.2	1.48	14.9
39	Female	4.1	4.3	12.8	12.8	1.76	13.3
40	Female	3.9	4.6	13.5	12.8	1.95	13.7
41	Female	5.5	5.2	12.3	12.6	6.04	13.2
42	Female	5	5.6	12.6	12.3	3.49	13
43	Female	5.8	5.8	12	12.1	5.71	12.5
44	Female	6.8	6.3	9.1	9.5	7.53	9.1
45	Female	5	6.8	11	10.7	4.34	11.4
46	Female	6.5	6.1	11.3	11.4	6.61	11.6
47	Female	5.3	5.9	14	13.8	6.02	14.6
48	Female	3.6	2.6	13.2	13.3	1.02	14.2
49	Male	7.3	7.6	13.9	14.1	7.23	15.1
50	Male	8	7.7	14.1	13.7	8.15	14.9
51	Female	6.4	5.7	12.9	12.8	4.87	13.3
52	Female	5.3	4.7	13.1	12.9	6.08	13.7
53	Female	5.3	4.7	13.9	14.4	5.2	14.8
54	Female	2.2	1.6	10.6	10.6	1.81	10.9
55	Female	6.7	7.2	12.3	12.2	5.68	13.8
56	Female	4.6	5.9	12.7	12.4	6.51	13.2
57	Female	8	7.5	12.8	12.7	8.99	13.1
58	Female	6.6	5.4	12.5	12.7	4.71	12.7
59	Female	6.3	5.7	12	12.1	5.84	12.6
60	Female	6.1	5.9	12.3	12.2	5.54	13.5
61	Female	6.8	6.3	13	13.1	7.29	13.7
62	Female	7.7	8.6	12.9	12.7	8.26	13.4
63	Female	4.9	5.8	11.7	11.3	6.11	11.5
64	Female	2.9	3.2	13.6	13.9	1.46	14.4
65	Female	3.3	4.4	11.6	11.7	1.17	12.4
66	Female	5	5.3	11.2	11.2	4.55	11.4
67	Female	4.5	5.2	12.4	12.2	3.09	13.5
68	Female	7	7.9	14	13.5	7.24	14.3
69	Male	6.4	7	14.6	14.2	7.61	15.3
70	Female	4	4	13.9	13.9	3.66	14.3
71	Female	5.1	5.8	13.6	13.7	5.99	14.1
72	Female	2.9	3.3	11.9	11.7	2.81	12.8
73	Male	0.1	3.6	12.9	12.8	2.23	12.7
74	Male	7.8	7.9	13.9	13.6	9.18	14.9
75	Male	3.4	3.5	12.6	12.3	2.25	13.4
76	Female	5.8	5.7	12.6	12.3	5.75	13
77	Female	5.4	4.6	12.6	12.8	3.71	13.7
78	Female	5	4.7	12.3	12.6	3.7	13.1
79	Female	8.7	6.6	12.3	12.5	10.12	12.7
80	Male	4.3	4.8	13.7	13.4	3.02	14
81	Male	3	2.7	11.6	11.6	1.19	11.8
82	Male	3.4	3.6	11.2	11	2.59	10.8
83	Male	3.5	2.9	13.6	13.8	1.38	14.1
84	Female	4.6	4.6	11.2	11.1	3.51	11.4
85	Male	2.4	3.2	15.2	15.5	1.69	15.7
86	Female	2.6	2.9	9.8	9.6	1.96	9.9
87	Female	2.5	2.4	11.8	11.9	1.35	11.8
88	Female	2.7	3.1	10.7	10.5	1.35	10.8
89	Female	6.9	7	14	13.6	8.57	14
90	Female	3.8	5.1	11.1	10.9	2.97	10.9
91	Male	3.6	3.4	13.6	13.5	1.39	14.3
92	Male	3.2	3.8	11.7	11.8	1.69	11.9
93	Female	2.5	3.5	11.4	11.9	1.43	11.4
94	Male	4	3.9	12.3	12.2	1.1	12.9
95	Female	5.3	5.7	11.6	11.4	3.03	12.2
96	Female	4.6	4.6	12.9	12.8	3.78	12.7
97	Female	3.5	3.2	12.9	13.1	1.42	13.4
98	Female	3.5	2.6	11.3	12.4	2.26	11.5
99	Female	9	9.6	13.6	13.4	8.87	14
100	Male	3.9	3.3	12.8	12.9	1.27	13.5
101	Female	6.4	6	14	13.7	7.01	15
102	Male	7.5	8.8	13.7	12.9	9.55	14.4
103	Male	3.7	3.6	14.2	14.3	1.21	15.6
104	Female	3.7	3.6	11.7	11.3	1.95	11.4
105	Male	3.5	3.2	13.5	13	1.07	14.1
106	Female	4	3.3	11.9	12.2	1.47	12.7
107	Male	7	6.5	13.3	12.9	7.21	14.3
108	Male	4.1	3.7	12.3	12.5	1.36	13.2
109	Female	4	4.4	11	10.2	1.98	12.2
110	Male	4	3.9	14.5	14.5	0.95	15.4
111	Female	6	6.2	11.8	11.4	5.31	11.9
112	Female	10.3	9.6	8.8	9.2	10.23	10
113	Female	6.2	5.8	11.5	11.7	5.25	12.1
114	Female	7.2	7.1	12.9	12.7	7.21	13.5
115	Female	6.1	6.6	13.1	12.7	5.95	12.9
116	Female	4.6	4.5	12.1	11.9	1.85	12.7
117	Female	6.3	5.2	12.8	12.9	5.63	13.4
118	Female	5.5	5.7	11.2	11.3	3.58	12
119	Female	6.6	6.6	12.2	12.6	5.51	12.7
120	Male	7.1	7.1	14	14.9	7.1	16
121	Female	6	5.8	12.6	12.5	5.6	13
122	Female	6.3	6.8	11.8	11.9	6.16	11.9
123	Female	6.4	6	10.5	10.5	7.2	11.5
124	Female	6.8	5.8	11.3	11.2	5.3	11.9
125	Female	6.5	6.5	11.6	11.3	8.26	11.3
126	Female	3.1	3.8	12.7	12.9	2.19	13.5
127	Female	5.9	4	12.6	12.6	5.25	12.8
128	Female	5.5	4.6	13.2	13.2	3.79	13.4
129	Female	7.2	7	13	12.9	7.45	13.4
130	Female	3.8	4.3	12.7	12.7	2.54	12.8
131	Female	6.2	5.9	12.5	12.6	5.12	13.1
132	Male	2	3.6	13	13	1.82	12.7
133	Female	3.6	3.9	11.9	11.9	2.09	12.1
134	Female	3.9	3.7	11.9	12	1.89	12.4
137	Female	3	3.1	12.5	12.4	0.84	13
139	Female	2.5	3.1	11.5	11.1	2.37	11.3
140	Female	3.3	3.9	12.6	11.9	1.79	12.3
143	Male	3.7	3.3	13.4	13.4	1.79	13.6
145	Male	3.7	4	13.9	13.9	1.46	14.3
146	Male	9	8.7	13.3	13.7	9.41	14.2
147	Male	7.4	9.1	12.9	12.7	7.97	13
148	Male	8.3	9.4	14.2	14.2	7.83	16.5
149	Male	8.4	7.8	14.2	14.3	7.99	15.2
150	Male	7.4	7.9	14.4	14.1	7.21	15.4
151	Male	8.5	9.2	13.7	13.8	9.87	14.2
152	Male	8.2	7.3	12.5	12.4	8.53	13.3
153	Male	7.9	8.2	13.7	13.4	7.87	13.8
154	Male	8.5	8.5	13.2	13	8.91	13.8
155	Male	6.5	7.8	13.9	13.3	7.66	14.2
156	Male	7.5	8.1	12.9	12.8	7.18	14.3
#NULL!		#NULL!	#NULL!	#NULL!	#NULL!	#NULL!	#NULL!
#NULL!		#NULL!	#NULL!	#NULL!	#NULL!	#NULL!	#NULL!
#NULL!		#NULL!	#NULL!	#NULL!	#NULL!	#NULL!	#NULL!
#NULL!		#NULL!	#NULL!	#NULL!	#NULL!	#NULL!	#NULL!
#NULL!		#NULL!	#NULL!	#NULL!	#NULL!	#NULL!	#NULL!
#NULL!		#NULL!	#NULL!	#NULL!	#NULL!	#NULL!	#NULL!
#NULL!		#NULL!	#NULL!	#NULL!	#NULL!	#NULL!	#NULL!
#NULL!		#NULL!	#NULL!	#NULL!	#NULL!	#NULL!	#NULL!
#NULL!		#NULL!	#NULL!	#NULL!	#NULL!	#NULL!	#NULL!
#NULL!		#NULL!	#NULL!	#NULL!	#NULL!	#NULL!	#NULL!
#NULL!		#NULL!	#NULL!	#NULL!	#NULL!	#NULL!	#NULL!
#NULL!		#NULL!	#NULL!	#NULL!	#NULL!	#NULL!	#NULL!
#NULL!		#NULL!	#NULL!	#NULL!	#NULL!	#NULL!	#NULL!
#NULL!		#NULL!	#NULL!	#NULL!	#NULL!	#NULL!	#NULL!
#NULL!		#NULL!	#NULL!	#NULL!	#NULL!	#NULL!	#NULL!
#NULL!		#NULL!	#NULL!	#NULL!	#NULL!	#NULL!	#NULL!
#NULL!		#NULL!	#NULL!	#NULL!	#NULL!	#NULL!	#NULL!
#NULL!		#NULL!	#NULL!	#NULL!	#NULL!	#NULL!	#NULL!
#NULL!		#NULL!	#NULL!	#NULL!	#NULL!	#NULL!	#NULL!
#NULL!		#NULL!	#NULL!	#NULL!	#NULL!	#NULL!	#NULL!
#NULL!		#NULL!	#NULL!	#NULL!	#NULL!	#NULL!	#NULL!
#NULL!		#NULL!	#NULL!	#NULL!	#NULL!	#NULL!	#NULL!
#NULL!		#NULL!	#NULL!	#NULL!	#NULL!	#NULL!	#NULL!
#NULL!		#NULL!	#NULL!	#NULL!	#NULL!	#NULL!	#NULL!
#NULL!		#NULL!	#NULL!	#NULL!	#NULL!	#NULL!	#NULL!
#NULL!		#NULL!	#NULL!	#NULL!	#NULL!	#NULL!	#NULL!
#NULL!		#NULL!	#NULL!	#NULL!	#NULL!	#NULL!	#NULL!
#NULL!		#NULL!	#NULL!	#NULL!	#NULL!	#NULL!	#NULL!
#NULL!		#NULL!	#NULL!	#NULL!	#NULL!	#NULL!	#NULL!
#NULL!		#NULL!	#NULL!	#NULL!	#NULL!	#NULL!	#NULL!
#NULL!		#NULL!	#NULL!	#NULL!	#NULL!	#NULL!	#NULL!
#NULL!		#NULL!	#NULL!	#NULL!	#NULL!	#NULL!	#NULL!
#NULL!		#NULL!	#NULL!	#NULL!	#NULL!	#NULL!	#NULL!
#NULL!		#NULL!	#NULL!	#NULL!	#NULL!	#NULL!	#NULL!
#NULL!		#NULL!	#NULL!	#NULL!	#NULL!	#NULL!	#NULL!
#NULL!		#NULL!	#NULL!	#NULL!	#NULL!	#NULL!	#NULL!
#NULL!		#NULL!	#NULL!	#NULL!	#NULL!	#NULL!	#NULL!
#NULL!		#NULL!	#NULL!	#NULL!	#NULL!	#NULL!	#NULL!
#NULL!		#NULL!	#NULL!	#NULL!	#NULL!	#NULL!	#NULL!
#NULL!		#NULL!	#NULL!	#NULL!	#NULL!	#NULL!	#NULL!
#NULL!		#NULL!	#NULL!	#NULL!	#NULL!	#NULL!	#NULL!
#NULL!		#NULL!	#NULL!	#NULL!	#NULL!	#NULL!	#NULL!
#NULL!		#NULL!	#NULL!	#NULL!	#NULL!	#NULL!	#NULL!
#NULL!		#NULL!	#NULL!	#NULL!	#NULL!	#NULL!	#NULL!
#NULL!		#NULL!	#NULL!	#NULL!	#NULL!	#NULL!	#NULL!
#NULL!		#NULL!	#NULL!	#NULL!	#NULL!	#NULL!	#NULL!
#NULL!		#NULL!	#NULL!	#NULL!	#NULL!	#NULL!	#NULL!
#NULL!		#NULL!	#NULL!	#NULL!	#NULL!	#NULL!	#NULL!
#NULL!		#NULL!	#NULL!	#NULL!	#NULL!	#NULL!	#NULL!
#NULL!		#NULL!	#NULL!	#NULL!	#NULL!	#NULL!	#NULL!
#NULL!		#NULL!	#NULL!	#NULL!	#NULL!	#NULL!	#NULL!
#NULL!		#NULL!	#NULL!	#NULL!	#NULL!	#NULL!	#NULL!
#NULL!		#NULL!	#NULL!	#NULL!	#NULL!	#NULL!	#NULL!
#NULL!		#NULL!	#NULL!	#NULL!	#NULL!	#NULL!	#NULL!
#NULL!		#NULL!	#NULL!	#NULL!	#NULL!	#NULL!	#NULL!
#NULL!		#NULL!	#NULL!	#NULL!	#NULL!	#NULL!	#NULL!
#NULL!		#NULL!	#NULL!	#NULL!	#NULL!	#NULL!	#NULL!
#NULL!		#NULL!	#NULL!	#NULL!	#NULL!	#NULL!	#NULL!
#NULL!		#NULL!	#NULL!	#NULL!	#NULL!	#NULL!	#NULL!
#NULL!		#NULL!	#NULL!	#NULL!	#NULL!	#NULL!	#NULL!
#NULL!		#NULL!	#NULL!	#NULL!	#NULL!	#NULL!	#NULL!
#NULL!		#NULL!	#NULL!	#NULL!	#NULL!	#NULL!	#NULL!
#NULL!		#NULL!	#NULL!	#NULL!	#NULL!	#NULL!	#NULL!
#NULL!		#NULL!	#NULL!	#NULL!	#NULL!	#NULL!	#NULL!
#NULL!		#NULL!	#NULL!	#NULL!	#NULL!	#NULL!	#NULL!
#NULL!		#NULL!	#NULL!	#NULL!	#NULL!	#NULL!	#NULL!
#NULL!		#NULL!	#NULL!	#NULL!	#NULL!	#NULL!	#NULL!
#NULL!		#NULL!	#NULL!	#NULL!	#NULL!	#NULL!	#NULL!
#NULL!		#NULL!	#NULL!	#NULL!	#NULL!	#NULL!	#NULL!
#NULL!		#NULL!	#NULL!	#NULL!	#NULL!	#NULL!	#NULL!
#NULL!		#NULL!	#NULL!	#NULL!	#NULL!	#NULL!	#NULL!
#NULL!		#NULL!	#NULL!	#NULL!	#NULL!	#NULL!	#NULL!
#NULL!		#NULL!	#NULL!	#NULL!	#NULL!	#NULL!	#NULL!
#NULL!		#NULL!	#NULL!	#NULL!	#NULL!	#NULL!	#NULL!
#NULL!		#NULL!	#NULL!	#NULL!	#NULL!	#NULL!	#NULL!
#NULL!		#NULL!	#NULL!	#NULL!	#NULL!	#NULL!	#NULL!
#NULL!		#NULL!	#NULL!	#NULL!	#NULL!	#NULL!	#NULL!
#NULL!		#NULL!	#NULL!	#NULL!	#NULL!	#NULL!	#NULL!
#NULL!		#NULL!	#NULL!	#NULL!	#NULL!	#NULL!	#NULL!
#NULL!		#NULL!	#NULL!	#NULL!	#NULL!	#NULL!	#NULL!
#NULL!		#NULL!	#NULL!	#NULL!	#NULL!	#NULL!	#NULL!
#NULL!		#NULL!	#NULL!	#NULL!	#NULL!	#NULL!	#NULL!
#NULL!		#NULL!	#NULL!	#NULL!	#NULL!	#NULL!	#NULL!
#NULL!		#NULL!	#NULL!	#NULL!	#NULL!	#NULL!	#NULL!
#NULL!		#NULL!	#NULL!	#NULL!	#NULL!	#NULL!	#NULL!
#NULL!		#NULL!	#NULL!	#NULL!	#NULL!	#NULL!	#NULL!
#NULL!		#NULL!	#NULL!	#NULL!	#NULL!	#NULL!	#NULL!
#NULL!		#NULL!	#NULL!	#NULL!	#NULL!	#NULL!	#NULL!
#NULL!		#NULL!	#NULL!	#NULL!	#NULL!	#NULL!	#NULL!
#NULL!		#NULL!	#NULL!	#NULL!	#NULL!	#NULL!	#NULL!
#NULL!		#NULL!	#NULL!	#NULL!	#NULL!	#NULL!	#NULL!
#NULL!		#NULL!	#NULL!	#NULL!	#NULL!	#NULL!	#NULL!
#NULL!		#NULL!	#NULL!	#NULL!	#NULL!	#NULL!	#NULL!
#NULL!		#NULL!	#NULL!	#NULL!	#NULL!	#NULL!	#NULL!
#NULL!		#NULL!	#NULL!	#NULL!	#NULL!	#NULL!	#NULL!
#NULL!		#NULL!	#NULL!	#NULL!	#NULL!	#NULL!	#NULL!
#NULL!		#NULL!	#NULL!	#NULL!	#NULL!	#NULL!	#NULL!
#NULL!		#NULL!	#NULL!	#NULL!	#NULL!	#NULL!	#NULL!
#NULL!		#NULL!	#NULL!	#NULL!	#NULL!	#NULL!	#NULL!
#NULL!		#NULL!	#NULL!	#NULL!	#NULL!	#NULL!	#NULL!
#NULL!		#NULL!	#NULL!	#NULL!	#NULL!	#NULL!	#NULL!
#NULL!		#NULL!	#NULL!	#NULL!	#NULL!	#NULL!	#NULL!
#NULL!		#NULL!	#NULL!	#NULL!	#NULL!	#NULL!	#NULL!
#NULL!		#NULL!	#NULL!	#NULL!	#NULL!	#NULL!	#NULL!
#NULL!		#NULL!	#NULL!	#NULL!	#NULL!	#NULL!	#NULL!
#NULL!		#NULL!	#NULL!	#NULL!	#NULL!	#NULL!	#NULL!
#NULL!		#NULL!	#NULL!	#NULL!	#NULL!	#NULL!	#NULL!
#NULL!		#NULL!	#NULL!	#NULL!	#NULL!	#NULL!	#NULL!
#NULL!		#NULL!	#NULL!	#NULL!	#NULL!	#NULL!	#NULL!
#NULL!		#NULL!	#NULL!	#NULL!	#NULL!	#NULL!	#NULL!
#NULL!		#NULL!	#NULL!	#NULL!	#NULL!	#NULL!	#NULL!
#NULL!		#NULL!	#NULL!	#NULL!	#NULL!	#NULL!	#NULL!
#NULL!		#NULL!	#NULL!	#NULL!	#NULL!	#NULL!	#NULL!
#NULL!		#NULL!	#NULL!	#NULL!	#NULL!	#NULL!	#NULL!
#NULL!		#NULL!	#NULL!	#NULL!	#NULL!	#NULL!	#NULL!
#NULL!		#NULL!	#NULL!	#NULL!	#NULL!	#NULL!	#NULL!
#NULL!		#NULL!	#NULL!	#NULL!	#NULL!	#NULL!	#NULL!
#NULL!		#NULL!	#NULL!	#NULL!	#NULL!	#NULL!	#NULL!
#NULL!		#NULL!	#NULL!	#NULL!	#NULL!	#NULL!	#NULL!
#NULL!		#NULL!	#NULL!	#NULL!	#NULL!	#NULL!	#NULL!
#NULL!		#NULL!	#NULL!	#NULL!	#NULL!	#NULL!	#NULL!
#NULL!		#NULL!	#NULL!	#NULL!	#NULL!	#NULL!	#NULL!
#NULL!		#NULL!	#NULL!	#NULL!	#NULL!	#NULL!	#NULL!
#NULL!		#NULL!	#NULL!	#NULL!	#NULL!	#NULL!	#NULL!
#NULL!		#NULL!	#NULL!	#NULL!	#NULL!	#NULL!	#NULL!
#NULL!		#NULL!	#NULL!	#NULL!	#NULL!	#NULL!	#NULL!
#NULL!		#NULL!	#NULL!	#NULL!	#NULL!	#NULL!	#NULL!
#NULL!		#NULL!	#NULL!	#NULL!	#NULL!	#NULL!	#NULL!
#NULL!		#NULL!	#NULL!	#NULL!	#NULL!	#NULL!	#NULL!
#NULL!		#NULL!	#NULL!	#NULL!	#NULL!	#NULL!	#NULL!
#NULL!		#NULL!	#NULL!	#NULL!	#NULL!	#NULL!	#NULL!
#NULL!		#NULL!	#NULL!	#NULL!	#NULL!	#NULL!	#NULL!
#NULL!		#NULL!	#NULL!	#NULL!	#NULL!	#NULL!	#NULL!
#NULL!		#NULL!	#NULL!	#NULL!	#NULL!	#NULL!	#NULL!
#NULL!		#NULL!	#NULL!	#NULL!	#NULL!	#NULL!	#NULL!
#NULL!		#NULL!	#NULL!	#NULL!	#NULL!	#NULL!	#NULL!
#NULL!		#NULL!	#NULL!	#NULL!	#NULL!	#NULL!	#NULL!
#NULL!		#NULL!	#NULL!	#NULL!	#NULL!	#NULL!	#NULL!
#NULL!		#NULL!	#NULL!	#NULL!	#NULL!	#NULL!	#NULL!
#NULL!		#NULL!	#NULL!	#NULL!	#NULL!	#NULL!	#NULL!
#NULL!		#NULL!	#NULL!	#NULL!	#NULL!	#NULL!	#NULL!
#NULL!		#NULL!	#NULL!	#NULL!	#NULL!	#NULL!	#NULL!
#NULL!		#NULL!	#NULL!	#NULL!	#NULL!	#NULL!	#NULL!
#NULL!		#NULL!	#NULL!	#NULL!	#NULL!	#NULL!	#NULL!
#NULL!		#NULL!	#NULL!	#NULL!	#NULL!	#NULL!	#NULL!
#NULL!		#NULL!	#NULL!	#NULL!	#NULL!	#NULL!	#NULL!
#NULL!		#NULL!	#NULL!	#NULL!	#NULL!	#NULL!	#NULL!
#NULL!		#NULL!	#NULL!	#NULL!	#NULL!	#NULL!	#NULL!
#NULL!		#NULL!	#NULL!	#NULL!	#NULL!	#NULL!	#NULL!
#NULL!		#NULL!	#NULL!	#NULL!	#NULL!	#NULL!	#NULL!
